# Supplementary material for: Silver Cluster Interactions with Tyrosine: Towards Amino Acid Detection
Source: Int J Mol Sci. 2022 Jan 6;23(2):634. doi: 10.3390/ijms23020634 (PMC8775517; doi:10.3390/ijms23020634)
Supplement: Supplementary file 1 [file ijms-23-00634-s001.zip]

Archive with 1 entries (1 files):
- ijms-1541185-supplementary.pdf
